# Supplementary material for: Emergence of Raoultella ornithinolytica in human infections from different hospitals in Ecuador with OXA-48-producing resistance
Source: Front Microbiol. 2023 Aug 24;14:1216008. doi: 10.3389/fmicb.2023.1216008 (PMC10484340; doi:10.3389/fmicb.2023.1216008)
Supplement: Supplementary file 1 [file Table_1.xlsx]

## Sheet: S1
Tabla S1. Genomes of Raoutella ornitinolytica used in study
Genome	NCBI RefSeq assembly	Source	Collection year	Country
Raoultella ornithinolytica HCA1847	GCA_021698795.1	human	2017	Ecuador
Raoultella ornithinolytica HMI0367	GCA_021698535.1	human	2018	Ecuador
Raoultella ornithinolytica HGD0386	GCA_021698595.1	sputum from human	2018	Ecuador
Raoultella ornithinolytica HCA1697	GCA_021699015.1	stool from human	2017	Ecuador
Raoultella ornithinolytica HEE0686	GCA_021698415.1	human	2018	Ecuador
Raoultella ornithinolytica HEE0314	GCA_021698645.1	blood from human	2018	Ecuador
Raoultella ornithinolytica HMI0464	GCA_021698545.1	urine from human	2018	Ecuador
Raoultella ornithinolytica HEE0463	GCA_021698235.1	broncoalveolar lavage from human	2018	Ecuador
Raoultella ornithinolytica HEE0315	GCA_021698635.1	traqueal from human	2018	Ecuador
Raoultella_ornithinolytica strain DSM 16926	GCA_013425975.1	Sorghum bicolor	1995	New Zealand
Raoultella ornithinolytica_B6	CP004142.1	oil-contaminated soil	2013	South Korea
Raoultella ornithinolytica strain STEFF 15	GCA_022354265.1	Shatin WWTPs_15 WWTPs effluent	2019	Hong Kong
Raoultella ornithinolytica strain WP8 W19 CR _01	GCA_014171135.1	wastewater treatment plant effluent	2018	Japan
Raoultella ornithinolytica strain_NY1	GCA_019334445.1	urine from human	2019	China
Raoultella ornithinolytica strain YDC775_2	GCA_003798165.1	Abdominal abscess from human	2016	USA
Raoultella ornithinolytica strain Ro24724	GCA_002214825.1	necrotic tissue from human	2014	China
Raoultella ornithinolytica strain A14	GCA_001700855.1	animal feces	2013	Hong Kong
Raoultella ornithinolytica strain MQB Silv 108	GCA_025349945.1	wastewater	2015	Spain
Raoultella ornithinolytica strain WLK218	GCA_005165545.1	sediment	2018	China
Raoultella ornithinolytica strain WM1	GCA_011149255.1	human	2018	China
Raoultella ornithinolytica NUITM VR1	GCA_019973635.1	NA	2021	NA
Raoultella ornithinolytica strain NCTC13096	GCA_900635915.1	NA	2015	NA
Raoultella_ornithinolytica HEE0460	GCA_021698375.1	human	2018	Ecuador
Raoultella_ornithinolytica strain 172117885	GCA_013457875.1	cerebrospinal fluid from human	2017	China
Raoultella ornithinolytica strain WP3 W18 ESBL 06	GCA_014170855.1	wastewater treatment plant effluent	2018	Japan
Raoultella ornithinolytica strain MG isolate MG01	GCA_001866535.2	mountain ginseng	2015	South Korea
Raoultella ornithinolytica strain TET32	GCA 016653655.1	water	2018	China
Raoultella ornithinolytica strain OHMEATKPC2 NDM5	GCA_021496525.1	Retail Pork	2018	USA
Raoultella ornithinolytica strain NCTC8846	GCA_900636135.1	Ice cream	2015	United Kingdom
Raoultella ornithinolytica HEE0459	GCA_021698805.1	sputum from human	2018	Ecuador
Raoultella_ornithinolytica HEE0169	GCA_021698685.1	sputum from human	2018	Ecuador
Raoultella ornithinolytica strain 193104922	GCA_013457615.1	Respiratory, lower	2019	China
Raoultella ornithinolytica HEE0406	GCA_021698245.1	urine	2018	Ecuador
Raoultella ornithinolytica strain XF201	GCA_018966505.1	Dongxiang wild rice	2019	China
Raoultella ornithinolytica strain Yangling_I2	GCA_001455225.1	sewage plant sludge	2009	China
Raoultella sp. X13	GCF_003323845.1	heavy metal polluted soil	2015	China
Raoultella sp. XY-1	GCA_016599735.1	soil	2017	China
R. planticola S25	GCA_008694045.1	duck	2019	China
R. planticola GODA	GCA_002906195.1	blood from human	2016	China
R. planticola HH15	GCA_011290675.2	wastewater biosolids	2010	Canada
R. planticola JBIWA001	GCA_019968885.1	lake water	2020	Japan
R. planticola FDAARGOS_64	GCA_000783935.2	G-tube swab	2018	USA
R. planticola A2-F21	GCA_022637595.1	grassland soil	2017	Germany
R. planticola Rp_CZ180511	GCA_013462275.1	cerebrospinal fluid, hospital	2018	China
R. electrica DSM 102253	GCA_006711645.1	sewage sludge	2013	Germany
R. planticola STW0522-56	GCA_015135635.1	hospital sewage	2018	Japan
R. ornithinolytica LL1	GCA_014764465.1	NA	2020	China
R. terrigena NCTC 9997	GCA_900636285.1	Ropy milk	1957	United Kingdom
R. terrigena JH01	GCA_012029655.1	lakeshore surface sediment	2019	Germany
R. ornithinolytica S12	GCA_000829965.1	wood	2014	China
R. terrigena NCTC 9189	GCA_902109485.1	milk	1953	United Kingdom
R. terrigena Res13	GCA_015571975.1	swab of Sus scrofa domesticus	2017	Canada
Raoultella sp. HC6	GCA_022605325.1	soil	2018	China
R. terrigena NCTC 13098	GCA_900631595.1	NA	NA	United Kingdom
K. variicola FH-1	GCA_013305245.1	soil	2016	China
K. quasipneumoniae KqPF26	GCA_016415705.1	urine from human	2018	USA
K. aerogenes Ka37751	GCA_007632255.1	sputum from human	2019	China
K. huaxiensis WCHKl090001	GCA_003261575.2	human	2017	China
K. michiganensis THO-011	GCA_015139575.1	sputum from human	2018	Japan
