# Supplementary material for: Emergence of Raoultella ornithinolytica in human infections from different hospitals in Ecuador with OXA-48-producing resistance
Source: Front Microbiol. 2023 Aug 24;14:1216008. doi: 10.3389/fmicb.2023.1216008 (PMC10484340; doi:10.3389/fmicb.2023.1216008)
Supplement: Supplementary file 2 [file Table_2.xlsx]

## Sheet: S2
Table S2. Susceptibility profile of 13 strains of Raoutella ornitinolytica
	Susceptibility profile
	SAM	TPZ	FOX	CAZ	CRO	FEP	ETP	IMP	MEM	AK	CN	CIP	TGC	CT
HCA1697-1117RAM-Q	4	≤4	≤4	≤1	≤1	≤1	≤0,5	0.5	≤0,25	≤2	≤1	≤0,25	≤0,5	≤0,5
HCA1847-1217RAM-Q	>32	>128	≤4	≤1	≤1	≤1	4	4	2	≤2	≤1	≤0,25	≤0,5	≤0,5
HEE0169-0218RAM-Q	≤2	≤4	≤4	≤1	≤1	≤1	≤0,5	0.5	≤0,25	≤2	≤1	≤0,25	≤0,5	≤0,5
HEE0171-0218RAM-Q	≤2	≤4	≤4	≤1	≤1	≤1	≤0,5	0.5	≤0,25	≤2	≤1	≤0,25	≤0,5	≤0,5
HEE0314-0318RAM-Q	>32	>128	≤4	≤1	≤1	≤1	4	2	1	≤2	≤1	≤0,25	≤0,5	≤0,5
HEE0315-0318RAM-Q	>32	>128	≤4	≤1	≤1	≤1	4	2	1	≤2	≤1	≤0,25	≤0,5	≤0,5
HMI0367-0318RAM-Q	>32	>128	≤4	≤1	≤1	≤1	4	2	1	≤2	≤1	≤0,25	≤0,5	≤0,5
HGD0386-0318RAM-Q	>32	>128	≤4	≤1	≤1	≤1	4	2	1	≤2	≤1	≤0,25	≤0,5	≤0,5
HEE0406-0318RAM-Q	≤2	≤4	≤4	≤1	≤1	≤1	≤0,5	0.5	≤0,25	≤2	≤1	≤0,25	≤0,5	≤0,5
HMI0464-0418RAM-Q	>32	>128	≤4	≤1	≤1	≤1	≤0,5	0.5	≤0,25	≤2	≤1	≤0,25	≤0,5	≤0,5
HEE0459-0418RAM-Q	>32	>128	≤4	≤1	≤1	≤1	≤0,5	0.5	≤0,25	≤2	≤1	≤0,25	≤0,5	≤0,5
HEE0460-0418RAM-Q	≤2	≤4	≤4	≤1	≤1	≤1	≤0,5	0.5	≤0,25	≤2	≤1	≤0,25	≤0,5	≤0,5
HEE0463-0418RAM-Q	>32	>128	≤4	≤1	≤1	≤1	4	2	1	≤2	≤1	≤0,25	≤0,5	≤0,5
HEE0686-0518RAM-Q	>32	>128	≤4	≤1	≤1	≤1	4	8	2	≤2	≤1	≤0,25	≤0,5	≤0,5
Antibiotic abbreviations: SAM = ampicillin/sulbactam, TPZ = piperacillin/tazobactam, FOX = cefoxitin, CAZ = ceftazidime, CRO = ceftriaxone, FEP = , ETP = ertapenem, IMP = imipenem, MEM = meropenem, AK = amikacin, CN = cefalexin, CIP = ciprofloxacin, TGC = tigecycline, CT = cefotaxime
